# Supplementary material for: Diagnostic Accuracy Performance of Fluorescence In Situ Hybridization (FISH) for Biliary Strictures: A Systematic Review and Meta-Analysis
Source: J Clin Med. 2024 Oct 28;13(21):6457. doi: 10.3390/jcm13216457 (PMC11546496; doi:10.3390/jcm13216457)
Supplement: Supplementary file 1 [file jcm-13-06457-s001.zip]

Archive with 1 entries (1 files):
- jcm-3266394-supplementary.pdf
